# Supplementary material for: Downregulation of hepatic lncRNA Gm19619 improves gluconeogenesis and lipogenesis following vertical sleeve gastrectomy in mice
Source: Commun Biol. 2023 Jan 27;6:105. doi: 10.1038/s42003-023-04483-0 (PMC9883214; doi:10.1038/s42003-023-04483-0)
Supplement: Supplementary file 4 — Supplementary Data 1 [file 42003_2023_4483_MOESM4_ESM.xlsx]

## Sheet: Fig.1
Fig.1a	Genes	Sham1	Sham2	Sham3	VSG1	VSG2	VSG3	p-value
	Fasn	5.39	5.63	5.51	4.76	3.91	4.47	0.0120198
	Scd1	12.01	11.69	11.57	8.95	9.16	8.07	0.00107683
	Cd36	7.56	7.6	7.68	6.24	5.43	5.61	0.00171609
	Srebf1	6.98	6.56	6.86	6.38	6.1	6.06	0.018071
	G6pc	6.26	7.51	6.51	3.42	5.7	4.45	0.0425613
	Pck1	9.76	10.44	9.55	8.91	9.65	9.73	0.263643
	Gm19619	3.18	2.17	2.74	1.7	1.2	1.31	0.0171519
	Gm6135	2.39	2.17	1.83	0.89	0	0	0.00562842
	Gm10804	2.13	3.15	2.33	0.18	1.26	1.15	0.0226012
	5930430L01Rik	3.4	2.6	4.22	1.87	2.13	1.85	0.0377169
	Gm44148	3.25	2.66	2.59	1.38	1.94	1.34	0.010918
	Gm45086	1.54	2.2	1.85	0.79	0.56	0.7	0.00428515
	Gm15611	3.45	2.76	2.74	5.88	7.09	6.49	0.00113014
	Gm44662	6.35	4.65	5.16	9.47	8.68	7.43	0.0157021
	C330002G04Rik	2.3	2.71	1.38	4.02	4.58	5.1	0.00830849
	Gm11752	2.54	3.18	3.05	0.87	0.61	0.77	0.0004872
	Gm20649	2.49	2.65	2.07	5	5.13	3.21	0.033631
	Gm16194	0.16	0.03	0.22	3.21	0.89	2.17	0.04406
	Mirg	0.03	0.05	0	1.39	0.82	1.34	0.00319384
	Gm15408	2.66	2.6	2.58	0.9	1.93	1.58	0.0196175
	Gm32540	0.2	0.44	0.12	0.98	1.46	1.62	0.00690322
	Gm28592	2.4	2.74	2.98	4.09	4.01	3.22	0.030337
	Gm37027	2.05	1.68	1.93	1.1	0.7	0.74	0.00342336
	A430073D23Rik	1.85	1.54	1.03	2.38	2.67	2.46	0.015453
	AC079680.2	4.89	4.59	4.81	6.11	5.8	5.46	0.00784413
	Gm8883	4.96	5.37	5.03	5.73	6.27	6.34	0.0125704
	Gm34333	1.93	1.9	2.21	0.46	1.33	1.33	0.0336222
	Gm44421	1.84	2.29	1.86	0.47	1.44	1.17	0.0402498
	Gm44202	1.6	1.55	1.77	0.52	0.91	0.62	0.00206905
	Malat1	5.91	6.18	6.04	7.04	6.69	7.24	0.00608967
	Gm28826	1.46	1.53	1.83	2.33	2.58	2.7	0.00410135
	2310001H17Rik	3.29	3.44	3.51	4.36	4.63	4.04	0.00699615
	1810008I18Rik	4.45	4.48	4.27	5.13	5.62	5.23	0.00475094
	Mkln1os	1.88	1.26	1.36	0.59	0.52	0.64	0.00935348
	4933436I20Rik	0.97	0.89	0.56	1.28	1.84	2.01	0.0235808
	Gm5420	0.42	1.15	1.06	0.06	0	0	0.0205868
	Gm31026	1.62	1.37	1.09	2.39	2.31	1.94	0.0144673
	Gm13056	1.3	0.63	1.21	0.14	0.15	0.3	0.0170887
	AC134329.1	2.93	2.96	3.45	2.33	2.47	2.04	0.0167779
	Gm11419	2.36	2.18	2.41	1.61	1.62	1.25	0.00421261
	AC079680.1	3.02	2.69	2.93	3.52	3.78	3.8	0.00356635
	Gm13710	0.67	1.33	1.09	0.31	0.33	0.09	0.0192896
	Gm11851	0.7	0.59	0.55	1.74	0.89	1.53	0.0407489
	Gm26883	1.96	2	1.74	2.55	2.87	2.52	0.00567014
	Gm4890	1.01	0.97	1.19	0.26	0.29	0.4	0.000756883
Fig.1b		Lean			Sham			VSG			P-value: Lean:Sham	P-value: VSG:Sham
	Gm6135	0.58	1.57	0.85	1.71	1.27	1.95	1.34	0.28	1.02	0.145283	0.109255
	Gm8883	0.83	1.13	1.04	0.91	1.11	0.58	0.61	0.95	0.63	0.496063	0.511249
	Gm10804	0.17	1.66	1.16	0.31		0.59	0.31	0.52	1.2	0.411713	0.575738
	Gm11752	0.3	1.64	1.06	5.97	3.8	5.49	1.51	0.46	0.58	0.0058879	0.00453977
	Gm15408	0.53	1.17	1.3	1.41	1.31	3.54	1.48	1.94	1.15	0.228594	0.501016
	Gm15611	1.36	0.6	1.04	0.7	0.78	1	0.38	0.32	0.53	0.506547	0.0189001
	Gm19619	0.78	1.48	0.75	12.51	7.25	7.11	1.78	1.11	1.38	0.0113724	0.0135441
	Gm20649	1.23	1.4	0.37	1.54	2.06	0.48	0.18	0.2	0.6	0.557798	0.099948
	Gm28592	1.74	0.79	0.46	3.55	3.3	0.86	0.66	1.49	0.78	0.169462	0.150082
	Gm32540	0.58	0.59	1.83	0.65	0.24	0.56		0.56	1.86	0.298963	0.249721
	Gm37027	0.59	1.36	1.05	1.36	0.85	1.15	0.9	0.83	0.85	0.677731	0.156877
	Gm44148	0.56	1.58	0.85	2.12	1.05	1.78	1.12	1.16	1.19	0.209939	0.193841
	Gm45086	0.53	1.97	0.51	1.46	1.2	3.86	0.99	1.12	2.64	0.296322	0.586439
	AC079680	0.54	1.36	1.09	1.05	0.93	0.82	0.7	1.02	0.77	0.812677	0.429413
	lncLSTR	0.55	1.6	0.85	0.65	0.66	1.45	0.25	0.98	0.77	0.854652	0.500573
	5930430L01Rik	0.53	1.64	0.83	0.35	0.16	0.87	0.46	0.69	0.84	0.242008	0.443284
Fig.1c	Gm19619			G6pc			Pck1
	Re-fed	Fasted		Re-fed	Fasted		Re-fed	Fasted
	1.35	1.38		1.07	3.39		1.09	3.18
	1.44	1.65		0.88	4.91		0.88	3.56
	0.93	1.68		1.23	3.57		0.98	3.15
	0.71	1.74		0.19	4.07		0.65	4.36
	0.87	2.36		0.81	4.61		0.7	3.31
	0.68			0.95			1.38
	1.02			1.87			1.32
	P-value:	0.00243936		P-value:	2.92652e-06		P-value:	5.9088e-07
Fig.1d	Gm19619					G6pc					Pck1
	Ctrl	FSK 7h	FSK 12h	FSK 18h		Ctrl	FSK 7h	FSK 12h	FSK 18h		Ctrl	FSK 7h	FSK 12h	FSK 18h
	0.89	1.65	1.62	9.82		1.03	20.11	22.81	46.21		0.56	13.97	15.92	12.6
	1.43	1.61	1.59	10.56		1.06	29.8	26.28	48.36		2.04	21.03	27.87	15.73
	0.68	1.36	2.31	12.17		0.91	29.81	33.42	76.91		0.4	19.14	25.87	33.42
Fig.1f	Relative	Gm19619	Rnu2	Gapdh
	Cyt	1.6	21.7	95.6
	Cyt	6.5	19	94.1
	Cyt	4.8	20.5	95
	Nuc	98.4	78.3	4.4
	Nuc	93.5	81	5.9
	Nuc	95.2	79.5	5

## Sheet: Fig.2
Fig.2b	Gm19619					G6pc					Pck1
	AAV-GFP re-fed	AAV-Gm19619 re-fed	AAV-GFP fasted	AAV-Gm19619 fasted		AAV-GFP re-fed	AAV-Gm19619 re-fed	AAV-GFP fasted	AAV-Gm19619 fasted		AAV-GFP re-fed	AAV-Gm19619 re-fed	AAV-GFP fasted	AAV-Gm19619 fasted
	0.586	3.451	1.082	8.859		0.435	0.873	3.666	4.835		0.509	0.88	2.896	3.81
	1.229	3.966	1.377	3.775		1.099	0.631	4.476	6.712		1.069	0.292	3.371	3.816
	1.396	5.403	1.393	8.703		0.845	0.305	3.256	4.964		0.867	1.17	2.949	3.551
	0.914	3.103	1.479	4.661		1.368	0.776	3.525	6.017		0.694	1.304	3.525	3.161
	0.804	2.428	1.892	8.301		0.456	1.892	3.824	3.295		0.829	1.309	2.656	2.732
	0.717	2.215	1.322	6.335		0.831	2.191	0.847	3.257		1.457	0.602	1.475	3.265
	1.366	2.452	2.278	6.741		1.986	0.471	1.378	2.981		1.546	1.177	1.486	3.291
		3.703		4.438			0.717		3.466			0.939		3.018
		3.852		7.179			1.251		5.232			1.212		3.405
Fig.2d	AAV-GFP	AAV-Gm19619
	81	129
	115	105
	103	134
	123	139
	101	135
	116	118
	95	125
	93	142
	130	115
	103	101
	113	99
		102
		119
		136
		109
		99
		121
		111
	p-value:	0.036713
Fig.2e	Time (min)	AAV-GFP											AAV-Gm19619											p-value
GTT	0	152	131	182	130	212	139	114	148	129	175	112	206	174	178	157	163	176	165	183	161	177	153	0.0278725
	15	413	427	496	365	597	385	381	493	400	431	415	518	532	501	492	541	523	487	471	456	529	435	0.0133711
	30	351	412	479	288	474	350	353	347	350	423	407	413	395	458	407	506	447	388	359	505	437	516	0.0342352
	60	284	306	293	217	300	253	268	223	259	256	363	286	283	271	266	309	321	332	211	253	276	273	0.740479
	120	123	137	143	122	175	223	149	140	144	182	119	135	153	135	122	131	165	127	134	135	122	145	0.189094
Fig.2f	Time (min)	AAV-GFP											AAV-Gm19619											p-value
ITT	0	128	166	200	176	154	179	197	145	129	196	132	201	189	173	197	182	242	196	170	178	163	164	0.046263
	15	119	128	149	144	146	116	133	125	123	138	121	176	165	149	160	136	137	130	150	133	154	139	0.00687181
	30	111	93	124	122	100	104	119	81	94	83	107	117	110	136	156	109	128	126	99	123	109	101	0.0280672
	60	107	69	115	95	100	80	81	76	110	87	95	92	118	132	141	84	116	117	79	88	84	89	0.168107
	120	121	137	131	110	122	90	86	105	129	99	161	115	129	120	129	118	124	135	89	107	118	118	0.897506
Fig.2g	Time (min)	AAV-GFP								AAV-Gm19619								p-value
PTT	0	120	122	106	85	111	105	122	131	115	167	114	128	137	147	122	134	0.0248224
	15	243	274	213	228	168	190	234	250	226	213	189	215	239	243	299	256	0.560577
	30	217	216	246	220	247	218	260	290	195	277	268	204	240	330	331	303	0.182027
	60	210	239	285	288	297	299	304	305	314	322	331	334	345	351	377	436	0.00153421
	90	198	197	245	198	262	258	296	197	286	248	309	301	192	305	332	287	0.0270438
	120	143	178	205	154	191	213	217	191	265	193	230	210	165	233	278	193	0.0562084

## Sheet: Fig.3
Fig.3b	Gm19619			G6pc			Pck1
	Rx-ctrl	Rx-19x3		Rx-ctrl	Rx-19x3		Rx-ctrl	Rx-19x3
	1.17504	0.396907		1.48	0.714		1.417	0.294
	1.10105	0.321664		1.518	0.688		1.285	0.136
	0.665273	0.32668		1.311	0.765		0.758	0.488
	0.917964	0.065838		0.67	0.544		1.114	0.136
	1.20452	0.079632		0.557	1.122		0.459	0.605
	0.936148	0.053924		0.517	0.743		0.69	0.165
	1.01396	0.110983		0.947	0.961		1.206	0.694
		0.152994			1.02			0.565
		0.076497			1.168			0.511
		0.084648			1.029			0.696
	p-value:	1.43346e-08		p-value:	0.441721		p-value:	0.00117368
Fig.3c	Rx-ctrl	Rx-19x3
	161	197
	172	121
	200	109
	136	124
	255	188
	189	162
	207	113
		164
		111
		119
	p-value:	0.0154177
Fig.3d	Time (min)	CasRx-ctrl							CasRx-19x3										p-value
GTT	0	201	180	183	163	233	177	191	159	94	126	140	114	174	135	183	184	208	0.0258159
	15	524	567	438	412	497	508	529	497	456	351	454	394	500	484	393	422	323	0.0302247
	30	590	533	671	483	534	580	665	377	337	396	512	424	525	511	526	519	472	0.00359231
	60	410	447	479	396	449	380	426	346	221	285	402	423	359	401	399	328	318	0.00911299
	120	218	191	340	204	341	257	252	137	140	175	253	252	219	158	201	262	290	0.105378
Fig.3e	Time (min)	CasRx-ctrl							CasRx-19x3										p-value
ITT	0	324	340	361	329	299	397	307	348	335	233	254	307	296	327	295	264	283	0.0283265
	15	308	290	406	267	287	297	361	273	275	230	254	252	238	283	258	252	232	0.00222114
	30	229	222	285	204	197	262	274	209	167	193	197	196	198	202	273	194	179	0.0239998
	60	213	203	202	155	157	233	219	173	152	153	168	179	156	163	200	135	151	0.00991586
	120	246	246	216	215	176	241	296	225	173	174	241	227	225	236	296	247	199	0.609485
Fig.3f	Time (min)	CasRx-ctrl							CasRx-19x3								p-value
PTT	0	157	194	129	135	187	187	151	98	119	82	184	121	135	115	101	0.012268
	15	218	254	151	209	249	241	159	185	173	114	234	177	204	140	149	0.0765105
	30	219	224	145	189	315	207	203	132	169	136	213	161	185	160	163	0.0312734
	60	172	186	188	207	207	209	243	84	125	130	150	158	164	169	169	0.000990097
	90	185	117	124	234	211	275	227	86	139	113	122	111	184	179	143	0.0246411
	120	181	98	117	241	193	218	212	101	96	107	131	119	151	168	159	0.0337484

## Sheet: Fig.4
Fig.4a		Rx-ctrl								Rx-19x3
	week(s)	Ctrl-1	Ctrl-2	Ctrl-3	Ctrl-4	Ctrl-5	Ctrl-6	Ctrl-7	Ctrl-8	KD-1	KD-2	KD-3	KD-4	KD-5	KD-6	KD-7	KD-8	KD-9	KD-10	KD-11	p-value
	0	34.3	30.4	30.3	32.3	33.6	31.9	31.2	26.9	32	30.7	29.4	30.6	32.7	32.3	29.1	32.6	28.8	30.5	33.3	0.762621
	1	36	31	32.8	32.1	35.3	33.9	32.7	32.8	33.3	31	30	32	33.8	34.1	30.6	34.1	30	32.1	34.4	0.213568
	2	38.5	33.6	35.5	34.1	37.2	35.7	34.3	28.4	36.3	32.9	31.9	34.3	35.4	35	31.6	36.1	31.4	34.8	38.5	0.818274
	3	38.8	35.1	34.3	32.2	39.8	37.4	37.4	34.2	38.1	32.6	32.3	34.1	36.8	37.6	32.1	39.3	33.2	36.6	40.6	0.769324
	4	39.3	36	35	33.6	41.4	38.9	39.2	34.5	39.2	32.8	32.5	34.8	38.1	37.8	35.2	41.3	34.6	35.1	39.9	0.580231
	5	41	38.1	36.9	35.2	41.3	40.6	40.3	35.4	41.1	33.6	32.7	35.9	39.6	38	36.6	43.1	35.1	38.1	42.9	0.630411
	6	43.5	40.5	40.4	36.9	44.4	44	42.2	37.4	43.8	35.7	35.8	37.4	40.4	39.4	38.5	46.5	36.9	41.3	46.5	0.566896
Fig.4c	Rx-ctrl	Rx-19x3
TG	119.709	81.8431
	112.76	40.0266
	137.373	43.8122
	161.31	62.4199
	108.257	93.4997
	157.369	42.5699
		114.882
		115.681
		55.3961
		101.986
		27.1527
	p-value:	0.000824039
Fig.4d	Rx-ctrl	Rx-19x3
NEFA	871.834	756.941
	847.898	881.408
	718.644	886.196
	819.175	972.365
	608.538	1135.13
	220.775	867.047
	785.664	914.919
	776.09	948.429
		981.94
		766.516
		790.452
	p-value:	0.0186744
Fig.4e		Cas-Rx-ctrl								Cas-Rx-19x3											p-value
	Srebf1	1.32	0.866	1.167	0.583	1.374	0.468	0.445	1.777	0.187	0.124	0.264	0.077	0.248	0.097	0.241	0.522	0.169	0.555	0.726	0.000459707
	Fasn	0.569	1.126	1.404	1.024	0.576	1.22	1.381	0.701	0.041	0.078	0.052	0.041	0.054	0.053	0.052	0.118	0.073	0.167	0.103	7.89575e-08
	Scd1	0.787	1.091	0.765	0.665	0.301	1.327	2.216	0.849	0.114	0.138	0.173	0.074	0.11	0.036	0.455	0.178	0.076	0.137	0.22	0.000169219
	Cd36	0.557	0.649	1.366	0.44	0.628	2.185	1.208	0.967	0.085	0.113	0.192	0.03	0.14	0.026	0.268	0.656	0.041	0.441	0.683	0.00112116
Fig.4f		CasRx-ctrl								CasRx-19x3								p-value
	Acsl1	0.855	0.879	0.796	0.712	0.743	0.827	0.712	0.726	1.105	1.124	0.932	1.06	1.001	0.823	1.05	1.03	6.78886e-05
	Pnpla2	0.895	1.006	0.897	0.875	0.952	0.912	0.792	0.853	1.112	0.935	0.893	0.962	1.17	1.162	1.102	0.796	0.0451373
	Lipe	1.117	0.996	0.869	0.964	0.789	0.897	0.927	0.6	1.234	1.085	0.897	1.014	1.127	0.848	1.216	0.964	0.05697
	Cpt1a	0.826	0.999	0.769	0.821	1.037	1.013	0.755	0.669	1.129	1.031	0.834	0.847	1.229	1.207	1.13	0.882	0.0354927
	Cpt1b	0.624	0.661	0.564	0.925	0.753	0.786	0.545	0.478	1.327	1.067	1.101	0.87	1.124	0.955	1.141	0.777	0.000331534

## Sheet: Fig.5
Fig.5b	Promoter	0.09
	5' UTR	0.0021
	3' UTR	0.0234
	1st Exon	0.0128
	Other Exon	0.0423
	1st Intron	0.1323
	Other Intron	0.2736
	Downstream (<=300)	0.0108
	Distal Intergenic	0.4127
Fig.5g	Lepr					Plcg1					Foxo1
	AAV-GFP re-fed	AAV-Gm19619 re-fed	AAV-GFP fasted	AAV-Gm19619 fasted		AAV-GFP re-fed	AAV-Gm19619 re-fed	AAV-GFP fasted	AAV-Gm19619 fasted		AAV-GFP re-fed	AAV-Gm19619 re-fed	AAV-GFP fasted	AAV-Gm19619 fasted
	1.05	1.62	6.19	1.6		1.02	0.58	0.66	0.75		1.057	0.925	1.138	1.464
	0.89	1.06	11.63	1.77		0.87	0.68	0.6	0.82		1.27	0.846	0.919	1.091
	1.32	0.63	4.29	1.53		1.05	0.76	0.86	1.13		1.266	1.01	1.145	1.303
	0.97	0.81	12.05	3.71		1.12	0.93	0.68	0.78		1.157	0.948	1.203	1.675
	1.07	0.82	6.03	5.02		1	0.91	0.61	0.74		0.904	1.206	1.291	1.394
	0.6	1.56		5.8		1.02	0.88		0.75		0.746	1.533		1.679
	1.09	0.51		6.39		0.93	0.77		0.83		0.91	0.839		1.775
	0.8	1.03				0.89	0.91				0.692	0.942
		1.03					0.78					0.95
		1.33					0.8					1.079
Fig.5i	Lepr			Plcg1			Foxo1
	Rx-ctrl	Rx-19x3		Rx-ctrl	Rx-19x3		Rx-ctrl	Rx-19x3
	0.8	1.02		1.071	0.913		0.88	0.546
	0.88	1.26		1.09	0.793		0.976	0.584
	0.93	1.28		0.756	0.859		0.878	0.67
	1.01	1.37		1.159	1.233		1.165	0.605
	1.18	1.55		0.955	0.772		1.034	0.949
	1.2	1.9		1.021	0.787		1.067	0.876
		1.08			0.71			0.929
	p-value:	0.0264975		p-value:	0.139126		p-value:	0.00902622

## Sheet: Supplementary Fig.2
Supplementary Fig.2a	Day	Re-fed AAV-GFP							Re-fed AAV-Gm19619											Fasted AAV-GFP							Fasted AAV-Gm19619
		RF-G1	RF-G2	RF-G3	RF-G4	RF-G5	RF-G6	RF-G7	RF19-1	RF19-2	RF19-3	RF19-4	RF19-5	RF19-6	RF19-7	RF19-8	RF19-9	RF19-10	RF19-11	Fa-G1	Fa-G2	Fa-G3	Fa-G4	Fa-G5	Fa-G6	Fa-G7	Fa19-1	Fa19-2	Fa19-3	Fa19-4	Fa19-5	Fa19-6	Fa19-7	Fa19-8	Fa19-9
	0	25.3	23.8	27.6	24.6	25.8	24.6	22	23.9	24.1	28.9	25.5	24.9	25.3	25	24.4	25.3	25.4	23.7	22.1	24.6	26.2	23.6	24	24.7	25.2	24.2	26.1	24.6	26.2	26.1	24	22.6	26.4	24.5
	5	25.5	24	28.3	25	26.1	25.1	21.7	24.6	25.1	29.4	25.6	26	26	26	24.6	26	25.5	24.1	23.3	24.6	26.2	23.3	24.3	25.2	25.3	24.8	24.8	25.9	27.1	25.8	24.7	23.2	25.9	24.7
	10	25.3	24.2	29.1	26	26	24.9	22.1	24.5	24.9	29.3	25.5	26.5	26.5	26.6	24.5	26.2	26.4	24.1	23.4	25	26.7	22.7	24.8	25.2	25.2	25	24.9	26.2	27	26.7	24.8	23.5	25.9	24.7
	15	25.5	24.8	30.9	26.8	27.1	25.6	22.4	24.6	26.4	29.8	25.8	27.4	27.3	27.2	24.9	26.7	26.5	23.9	25.2	26.1	27.4	23.6	25.6	26.8	26.3	28.8	24.5	26.9	28.5	26.5	25.3	23.8	27.6	25.7
	20	25.8	30.1	27.3	25.4	25.2	27.7	22.9	27.5	24.9	30.2	27.7	27.9	25.7	27.6	26.5	27	25	24.6	25.4	27.8	24.1	25.8	25.3	26.4	26.6	26.4	25.5	28.3	27.6	27.2	27.6	25.4	25.4	23.5
	25	30.5	25.1	26.1	27.3	25.6	28.1	22.5	28	25.7	31.3	26.5	28.1	27.9	28.2	27.6	25.4	27.6	26.2	25.9	24.2	26.7	28	25.9	26.8	27.7	25.3	27.6	27.6	29.7	27.5	25.9	28	25.7	24
	30	30.5	25.6	26.2	27.4	27.8	25.7	23.3	30.5	27.8	25.4	28.1	28	27.4	26.3	26.1	28	25.4	27.3	28.1	25.6	25.5	24.5	26.4	26.6	27.9	28.2	29.9	26.1	28.1	27.9	26	27.3	25.5	24
	35	26.5	32	28.7	27.1	28.8	26.6	23.8	28.8	26.2	31.9	28	28.7	28.8	26.7	26	27.8	28.5	26.8	25.4	27	29.1	26.7	26.5	28.2	28.2	28.9	30.2	28.7	28.6	26.7	25.9	24.6	27.9	26.6
	40	27.4	32	27.4	29.3	28.3	26.8	24	29.2	31.4	26.7	28.4	29.3	29.4	27.7	29.8	28.8	27	27.8	27.1	28.5	25.2	26.9	26.8	28.3	28.7	29.4	30.3	28.3	28.4	26.7	25.9	27.3	27.9	24.8
Supplementary Fig.2b	AAV-GFP re-fed	AAV-Gm19619 re-fed	AAV-GFP fasted	AAV-Gm19619 fasted
	4.56	4.62	4.21	4.8
	4.52	4.9	4.59	4.27
	4.97	5.02	4.47	4.67
	4.85	4.93	4.48	4.23
	4.98	4.93	4.5	4.32
	4.9	5.16		4.19
		5.19		4.85
		4.93		4.53
		5.11
		5.42
Supplementary Fig.2d	Fasn					Scd1
	AAV-GFP re-fed	AAV-Gm19619 re-fed	AAV-GFP fasted	AAV-Gm19619 fasted		AAV-GFP re-fed	AAV-Gm19619 re-fed	AAV-GFP fasted	AAV-Gm19619 fasted
	0.65	0.747	1.078	1.065		0.605	0.727	1.066	1.48
	0.81	1.052	0.986	1.131		0.642	0.561	0.684	0.908
	0.815	0.917	0.896	1.303		0.549	0.595	1.054	0.99
	0.935	0.637	0.956	1.471		0.469	0.367	0.628	0.932
	1.171	0.64	1.084	1.006		0.36	0.183	1.568	1.153
	0.862	0.817		0.972		0.406	0.565		0.8
	0.553	0.66		0.767		0.596	0.256		0.875
		0.849		0.712			0.333		0.339
		0.601		0.931			0.247		0.319
		0.843					0.546

## Sheet: Supplementary Fig.3
Supplementary Fig.3a		Sham						VSG							p-value
	Gm19619	8.03	2.27	6.27	5.38	5.34	4.74	1.25	0.92	0.71	1.12	1.68	0.53	0.8	9.36995e-05
	Areg	1.87	0.29	1.24	2.15	1.75	3.06	1.61	0.28	0.92	1.19	2.37	0.33	0.3	0.154514
	Btc	2.32	1.07	1.46	2.37	4.04	2.42	1.53	0.88	0.89	0.7	1.43	0.71	0.86	0.00960497
Supplementary Fig.3b	Btc
	AAV-GFP Re-fed	AAV-Gm19619 Re-fed	AAV-GFP Fasted	AAV-Gm19619 Fasted
	1.06	1.18	0.83	1.48
	1.27	1.22	0.97	0.95
	1.16	1.57	0.85	0.89
	0.84	1.19	0.9	1.28
	0.98	0.94	0.74	0.63
	0.81	1.01	0.77	0.56
	0.87	0.95	1.68	0.78
		0.69		0.68
		0.83		0.82
		0.92
		0.94
	p-value:	0.696832	p-value:	0.681669
